# Supplementary material for: The Search for Cryptic L-Rhamnosyltransferases on the Sporothrix schenckii Genome
Source: J Fungi (Basel). 2022 May 20;8(5):529. doi: 10.3390/jof8050529 (PMC9145935; doi:10.3390/jof8050529)
Supplement: Supplementary file 1 [file jof-08-00529-s001.zip]

Archive with 3 entries (3 files):
- Rhamno_Transf_Euk.hmm
- Supplementary Materials Bioinformatics Methodologies.pdf
- Supplementary Materials Figure S1.pdf
